# Supplementary material for: Quinoa Polyphenol Extract Alleviates Non-Alcoholic Fatty Liver Disease via Inhibiting Lipid Accumulation, Inflammation and Oxidative Stress
Source: Nutrients. 2024 Jul 15;16(14):2276. doi: 10.3390/nu16142276 (PMC11279623; doi:10.3390/nu16142276)
Supplement: Supplementary file 1 [file nutrients-16-02276-s001.zip]

Archive with 1 entries (1 files):
- nutrients-3096097-supplementary.pdf
